# Supplementary material for: Bronchial sleeve anastomosis in children: a single-center experience demonstrating safety and efficacy
Source: Front Pediatr. 2026 Feb 2;14:1740253. doi: 10.3389/fped.2026.1740253 (PMC12907445; doi:10.3389/fped.2026.1740253)
Supplement: Supplementary file 1 [file Table1.xlsx]

## Sheet: Sheet1
Serial number	Age（month）	Sex	Pathological images	Seen by eyes	Seen under the microscope	Pathological diagnosis
1	109	Male		A mass was found at a distance of 0.3cm from one side of the trachea and 0.5cm from the other side. The size of the mass was 1.3*1*0.9cm. The cross-section was grayish-white and solid in nature. The mass involved and passed through the trachea wall to reach the surrounding tissues.	The bronchial wall is composed of cysts filled with mucus and a large number of cell nests. The cell nests are made up of mucus cells, epidermoid cells and intermediate cells. The tumor involves the fibrous connective tissue around the bronchi, and small focal lymphoid tissue is seen around the tumor. No tumor involvement was observed in the upper bronchus and the circumferential resection margin.	Mucoepidermoid carcinoma
2	106	Male		The total length of the grayish-yellow fragmented tissue is 3*2.5*1cm.	Diffuse proliferation of spindle-shaped cells was observed in the submitted tissues, arranged in bundles or interwoven patterns. There was a considerable infiltration of chronic inflammatory cells in the interstitium, along with focal necrosis and aggregation of foam cells.	Inflammatory myofibroblastic tumor
3	106	Male		One lung lobe tissue was 12*10*6cm, the bronchial stump was 1cm long, and a nodule was seen close to the resection margin, 2.5*2*1.8cm. Visually, it involved both inside and outside the bronchi, and the section was grayish-yellow solid with a medium nature.	The lung tissue was submitted for examination. Tumor cells were densely arranged both inside and outside the bronchi, presenting as solid sheet-like and nest-like distribution. Abundant small blood vessels were found in the interstitium. The tumor cells are close to the bronchial resection margin of the specimen.	Neuroendocrine tumor
